# Supplementary material for: Out of control mortality matters: the effect of perceived uncontrollable mortality risk on a health-related decision
Source: PeerJ. 2014 Jun 26;2:e459. doi: 10.7717/peerj.459 (PMC4081279; doi:10.7717/peerj.459)
Supplement: Supplemental Information 2 [file peerj-02-459-s002.xlsx]

## Sheet: Data dictionary
Variable	Notes
Timeoninfopage	Time (in seconds) spent on participant information page
Age	Age (years)
Sex	Sex (1=male, 2=female)
Timeontreatmentpage	Time (in seconds) spent on treatment page
Effort	Answer to, "How much effort will you put into looking after your health and safety over the coming week? 0 means no effort at all, 100 means the maximum effort you could make"
Veg	Answer to, "How likely is it that you will eat 5 portions of fruit or vegetables per day over the coming week? 0 means you definitely won't eat 5 portions of fruit and veg per day, 100 means you definitely will eat 5 portions of fruits or veg per day."
Exercise	Answer to, "How likely is it that you will do 30 minutes or more of physical exercise three times over the coming week? 0 means you definitely won't do three 30-minute blocks of exercise, 100 means you definitely will."
Units	Answer to, "How many units of alcohol are you likely to drink over the coming week."
Prize	Prize chosen (1= fruit, 2=chocolate).
PostcodeIMD	Index of Multiple Deprivation score for postcode
Treatment	1= Uncontrollable short life, 2= Controllable long life
Missing variables	Coded as "-99"

## Sheet: Experiment_1_data
Timeoninfopage	Age	Sex	Timeontreatmentpage	Effort	Veg	Exercise	Units	Prize	PostcodeIMDScore	Treatment
36.439	55	2	10.945	29	0	91	0	-99	-99	1
36.503	43	1	34.459	20	30	20	18	-99	-99	1
30.363	32	2	10.339	80	61	60	-99	1	-99	2
10.733	38	2	33.92	59	90	29	0	1	-99	2
10.283	27	2	12.769	100	50	82	2	1	-99	2
42.1	32	2	10.341	30	9	29	0	0	-99	2
11.493	25	1	19.241	61	0	71	0	0	-99	1
6.733	50	2	11.859	60	69	81	15	0	-99	1
28.907	23	1	21.67	70	40	55	15	0	-99	1
14.422	42	2	14.529	79	70	80	2	0	65.4	2
2.482	26	1	20.443	65	77	73	4	0	63.16	1
12.743	29	1	17.626	65	34	66	0	0	57.3	2
3.045	27	2	15.805	70	0	81	5	0	56.38	1
28.999	36	1	34.665	61	86	56	2	1	55.51	1
30.452	20	2	30.35	50	9	19	6	0	53.62	1
38.967	35	1	40.981	100	71	90	0	1	51.88	2
24.143	21	1	23.531	60	71	100	0	1	47.75	2
4.609	19	1	10	-99	-99	-99	-99	0	37.9	1
5.181	34	1	38.801	71	76	84	-99	0	36.71	2
49.014	43	1	16.519	19	34	40	7	0	36.22	1
4.417	29	2	16.081	30	26	22	0	1	34.39	1
2.654	24	1	8.916	70	61	38	7	1	34.02	2
18.764	40	1	11.193	50	50	71	0	1	33.44	2
3.662	38	2	9.649	82	100	91	30	1	32.24	2
2.707	20	1	12.464	63	56	42	-99	1	31.63	2
56.705	31	1	30.567	80	30	40	0	0	31.01	2
198.977	26	1	101.202	51	60	35	50	0	28.26	2
14.496	28	2	14.397	81	50	40	0	1	27.8	2
7.919	19	2	15.005	80	0	0	0	0	27.46	1
4.447	29	1	14.092	50	30	0	-99	-99	26.7	1
44	29	1	137.91	29	61	20	0	0	26.1	2
9.038	46	2	36.541	100	78	19	1	0	25.38	1
10.541	34	1	9.478	40	71	9	0	1	24.62	2
2	29	1	9.064	20	31	0	70	1	24.06	2
11.742	43	1	75.632	60	81	100	6	0	23.82	1
4.656	25	2	9.244	91	92	92	1	-99	22.69	1
7.116	24	1	10.59	60	59	60	-99	1	22.4	1
39.115	44	2	66.398	80	100	0	21	0	22.12	2
7.815	52	1	9.482	79	43	74	7	0	21.69	2
18.91	23	1	10.632	56	48	55	-99	1	21.27	1
17	24	2	20.252	78	71	83	0	0	21.13	1
20.387	43	1	21.374	81	50	100	12	0	21.1	1
45.014	61	2	29.017	81	100	82	0	1	21.1	2
8.666	47	2	9.882	70	60	79	3	0	20.99	2
16.176	25	2	13.21	100	80	30	5	1	20.88	2
-99	22	1	9.138	69	28	54	1	0	20.63	2
2.388	19	1	9.648	85	70	95	0	1	20.56	2
10.988	50	2	10.133	82	71	55	0	0	19.98	1
6.242	61	1	10.091	100	81	100	0	1	19.55	1
62.404	22	2	17.9	18	9	39	0	0	18.93	1
8.14	47	2	11.42	71	81	60	6	1	18.67	1
28.38	33	2	15.903	66	40	100	5	0	16.13	1
7.207	42	2	32	91	3	3	0	0	13.24	1
4.308	30	2	17.092	63	67	23	-99	1	12.73	2
6.693	19	1	11.275	60	60	60	1	0	12.31	2
22.89	39	1	13.956	52	40	77	5	0	11.77	1
80.097	59	1	19.675	30	18	61	5.7	1	11.06	1
11	31	2	10.954	50	10	50	10	0	9.98	2
14.849	69	1	19.599	89	81	10	12	0	9.63	2
6.175	23	1	19.008	78	51	100	-99	1	9.25	2
2.617	28	1	18.554	100	89	100	0	0	7.73	1
25.136	51	2	16.184	81	90	100	4	1	7.73	1
2.959	23	1	12.445	100	50	71	10	1	7.55	1
4.835	25	1	17.11	0	0	0	0	0	6.58	1
0	42	1	-99	-99	-99	-99	0	1	6.09	2
32.668	42	1	14.279	80	91	71	8	1	6.03	2
16	50	2	14.092	76	97	80	15	1	5.8	1
3.688	47	2	9.923	76	96	94	15	0	5.52	1
9.493	50	2	35.869	71	100	100	2	1	5.52	2
4.959	22	1	10.873	60	100	100	2	0	5.45	2
14.072	23	2	20.984	50	55	0	0	-99	4.64	1
10.068	36	2	10.128	50	19	60	30	0	3.64	1
